# Supplementary material for: Silymarin Protects against Acute Liver Injury Induced by Acetaminophen by Downregulating the Expression and Activity of the CYP2E1 Enzyme
Source: Molecules. 2022 Dec 13;27(24):8855. doi: 10.3390/molecules27248855 (PMC9784215; doi:10.3390/molecules27248855)
Supplement: Supplementary file 1 [file molecules-27-08855-s001.zip]

Archive with 1 entries (1 files):
- molecules-2056142-supplementary.pdf
